# Supplementary material for: Technology-Enhanced Exercise Training for Cardiometabolic Syndrome: A Scoping Review
Source: J Funct Morphol Kinesiol. 2026 Apr 14;11(2):153. doi: 10.3390/jfmk11020153 (PMC13108096; doi:10.3390/jfmk11020153)
Supplement: Supplementary file 1 [file jfmk-11-00153-s001.zip]

Archive with 1 entries (1 files):
- jfmk-4204278-supplementary.pdf
